# Supplementary material for: Modelling Oscillatory Patterns in the Bovine Estrous Cycle with Boolean Delay Equations
Source: Bull Math Biol. 2021 Nov 2;83(12):121. doi: 10.1007/s11538-021-00942-z (PMC8563642; doi:10.1007/s11538-021-00942-z)
Supplement: Supplementary file 4 — Supplementary material 4 (txt 6 KB) [file 11538_2021_942_MOESM4_ESM.txt]

function modelA
% 
% Modelling oscillatory patterns in the bovine estrous cycle with Boolean Delay Equations, Bulletin of Mathematical Biology
% Mascha Berg, Julia Ploentzke, Heike Siebert, Susanna Roeblitz
% Zuse Institute Berlin. Germany, berg@zib.de

% BDE model A for the bovine estrous cycle

% the variable bde contains the simulation output

% number of species
n=10;

% bde is solved until t=time_end
time_end=5;

% for two follicular waves, set a=1, for three waves set a=2/3
a=2/3;


initialvalues=[         0              0         0         0         0         0         0         1         0         0         0         1
                        0.1875         0         0         0         0         0         0         1         1         0         0         0
                        0.2375         0         1         0         0         0         0         1         1         1         1         0
                        0.2500         0         1         1         0         0         0         1         1         1         1         0
                        0.2875         1         1         1         0         0         0         0         0         1         1         1
                        0.3000         1         1         1         1         0         0         0         0         1         1         1
                        0.3250         1         0         1         1         0         0         0         0         1         1         1
                        0.3375         1         0         1         1         0         0         0         0         0         0         1
                        0.3500         0         0         1         1         0         0         0         0         0         0         1
                        0.3875         0         0         1         1         0         0         1         0         0         0         1
                        0.6875         0         0         1         1         0         0         1         1         0         0         0
                        0.7375         0         0         1         1         0         0         1         1         1         1         0
                        0.7875         0         0         1         1         1         0         0         0         1         1         1
                        0.8250         0         0         1         1         1         1         0         0         1         1         1
                        0.8375         0         0         1         1         1         1         0         0         0         0         1
                        0.8750         0         0         0         1         1         1         0         0         0         0         1
                        0.8875         0         0         0         1         0         0         1         0         0         0         1
                        0.9250         0         0         0         0         0         0         1         0         0         0         1
                        0.9375         0         0         0         0         0         0         1         0         0         0         1
                        1.0000         0         0         0         0         0         0         1         0         0         0         1];
     

delay=[  0                0               0         1         0         0          0     0       1     0     
         0.5              0               0         1         0         0          0     0       0     0   
         0                11              20        0         0         2          0     11      0     0     
         0                0               2         0         0         0          0     0       0     0     
         0                0               0         2         0         0          0     0       1     0     
         0                0               1         0         1         0          0     0       0     0     
         0                0               0         0         0         0          0     0       0     1     
         0                16              0         6         0         0          1*a   10*a    0     0    
         0                0               0         0         0         0          0     0.5*a   0     0   
         0                0               0         0         0         0          0     1*a     0     0     
         0                0               0         0         0         0          0     0       0     0    ]/20;

    
Y(1).fun=    'and(not(x(4)),x(9))';
Y(2).fun=    'and(not(x(4)),x(1))';
Y(3).fun=    'or(and(not(x(6)),x(3)), and(and(x(2),x(8)),not(x(3))))'; 
Y(4).fun=    'x(3)';
Y(5).fun=    'and(x(4),x(9))'; 
Y(6).fun=    'and(x(5),x(3))';
Y(7).fun=    'not(x(10))';
Y(8).fun=    'or(and(and(x(7),not(x(2))),x(8)), and(and(not(x(4)),not(x(2))),x(8)))';
% original equation
%Y(8).fun=    'or(or(and(and(not(x(4)),not(x(2))),x(8)),and(x(7),not(x(8)))),and(and(and(x(7),x(4)),not(x(2))),x(8)))';
Y(9).fun=    'x(8)'; 
Y(10).fun=   'x(8)';

for i=1:n
    equations(i).fun= inline(Y(i).fun,'x');
end

bde=solve_bde(delay,initialvalues,time_end, n, equations);
xend=time_end;
figure
if a==1
    sgtitle('Figure 2')
elseif a==2/3
    sgtitle('Figure 3')
end

subplot(5,2,1)
plot(bde(:,1),bde(:,2))
xlim([0 xend])
ylim([-0.1 1.1])
yticks([-0.1 0 0.5 1 1.1]);
yticklabels({' ' '0' '0.5' '1' ' '});
title('GnRH');

subplot(5,2,2)
plot(bde(:,1),bde(:,3))
title('LH');
xlim([0 xend])
ylim([-0.1 1.1])
yticks([-0.1 0 0.5 1 1.1]);
yticklabels({' ' '0' '0.5' '1' ' '});

subplot(5,2,3)
plot(bde(:,1),bde(:,4))
title('CL');
xlim([0 xend])
ylim([-0.1 1.1])
yticks([-0.1 0 0.5 1 1.1]);
yticklabels({' ' '0' '0.5' '1' ' '});

subplot(5,2,4)
 plot(bde(:,1),bde(:,5))
title('P4');
xlim([0 xend])
ylim([-0.1 1.1])
yticks([-0.1 0 0.5 1 1.1]);
yticklabels({' ' '0' '0.5' '1' ' '});

subplot(5,2,5)
plot(bde(:,1),bde(:,6))
title('PGF2\alpha');
xlim([0 xend])
ylim([-0.1 1.1])
yticks([-0.1 0 0.5 1 1.1]);
yticklabels({' ' '0' '0.5' '1' ' '});

subplot(5,2,6)
plot(bde(:,1),bde(:,7))
title('IOF');
xlim([0 xend])
ylim([-0.1 1.1])
yticks([-0.1 0 0.5 1 1.1]);
yticklabels({' ' '0' '0.5' '1' ' '});

subplot(5,2,7)
plot(bde(:,1),bde(:,8))
title('FSH');
xlim([0 xend])
ylim([-0.1 1.1])
yticks([-0.1 0 0.5 1 1.1]);
yticklabels({' ' '0' '0.5' '1' ' '});

subplot(5,2,8)
plot(bde(:,1),bde(:,9))
title('Foll');
xlim([0 xend])
ylim([-0.1 1.1])
yticks([-0.1 0 0.5 1 1.1]);
yticklabels({' ' '0' '0.5' '1' ' '});

subplot(5,2,9)
plot(bde(:,1),bde(:,10))
title('E2');
xlim([0 xend])
ylim([-0.1 1.1])
yticks([-0.1 0 0.5 1 1.1]);
yticklabels({' ' '0' '0.5' '1' ' '});

subplot(5,2,10)
plot(bde(:,1),bde(:,11))
title('Inh');
xlim([0 xend])
ylim([-0.1 1.1])
yticks([-0.1 0 0.5 1 1.1]);
yticklabels({' ' '0' '0.5' '1' ' '});
