# Supplementary material for: Modelling Oscillatory Patterns in the Bovine Estrous Cycle with Boolean Delay Equations
Source: Bull Math Biol. 2021 Nov 2;83(12):121. doi: 10.1007/s11538-021-00942-z (PMC8563642; doi:10.1007/s11538-021-00942-z)
Supplement: Supplementary file 5 — Supplementary material 5 (txt 6 KB) [file 11538_2021_942_MOESM5_ESM.txt]

function modelB
% 
% Modelling oscillatory patterns in the bovine estrous cycle with Boolean Delay Equations, Bulletin of Mathematical Biology
% Mascha Berg, Julia Ploentzke, Heike Siebert, Susanna Roeblitz
% Zuse Institute Berlin. Germany, berg@zib.de

% BDE model B for the bovine estrous cycle

% the variable bde contains the simulation output

% number of species
n=10;

% bde is solved until t=time_end
time_end=18;

% simulation with pgf-administration? -> set pgfadmin=1, otherwise =0
% the pgf-administration 
pgfadmin=0;
  
initialvalues=[  0              0         1.0000    1.0000    1.0000         0         0         0         0         0         0
                 0.1667         0         0         1.0000    1.0000         0         0         0         0         0         0
                 0.6667         0         0         1.0000    1.0000         0         0    1.0000         0         0         0
                 0.7000         0         0         1.0000    1.0000         0         0    1.0000         0         0         0 ];  
       
                      
delay=[  0     0     0     1     0     0     0     0     1     0
         1     0     0     1     0     0     0     0     0     0
         0     1     1     0     6     0     0     0     0     0
         0     0     2     0     0     0     0     0     0     0
         0     0     0     1     0     0     0     0     1     0
         0     0     2     0     1     0     0     0     0     0
         0     0     0     0     0     0     0     0     0     4
         0     1     0     0     0     0     2     0     0     0
         0     0     0     0     0     0     0     1     0     0
         0     0     0     0     0     0     0     2     0     0]/6;   
    
Y(1).fun=    'and(not(x(4)),x(9))';
Y(2).fun=    'and(not(x(4)),x(1))';
Y(3).fun=    'and(not(x(5)),or(x(2),x(3)))'; 
Y(4).fun=    'x(3)';
Y(5).fun=    'and(x(4),x(9))'; 
Y(6).fun=    'and(x(5),x(3))';
Y(7).fun=    'not(x(10))';
Y(8).fun=    'and(not(x(2)),x(7))'; 
Y(9).fun=    'x(8)'; 
Y(10).fun=   'x(8)';


for i=1:n
    equations(i).fun= inline(Y(i).fun,'x');
end
xend=time_end;

if pgfadmin==0
 
    bde=solve_bde(delay,initialvalues,time_end, n, equations);
    
    figure;
    sgtitle('Figure 4');
    
    subplot(5,2,1)
    plot(bde(:,1),bde(:,2))
    xlim([0 xend])
    ylim([-0.1 1.1])
    yticks([-0.1 0 0.5 1 1.1]);
    yticklabels({' ' '0' '0.5' '1' ' '});
    title('GnRH');

    subplot(5,2,2)
    plot(bde(:,1),bde(:,3))
    title('LH');
    xlim([0 xend])
    ylim([-0.1 1.1])
    yticks([-0.1 0 0.5 1 1.1]);
    yticklabels({' ' '0' '0.5' '1' ' '});

    subplot(5,2,3)
    plot(bde(:,1),bde(:,4))
    title('CL');
    xlim([0 xend])
    ylim([-0.1 1.1])
    yticks([-0.1 0 0.5 1 1.1]);
    yticklabels({' ' '0' '0.5' '1' ' '});

    subplot(5,2,4)
    plot(bde(:,1),bde(:,5))
    title('P4');
    xlim([0 xend])
    ylim([-0.1 1.1])
    yticks([-0.1 0 0.5 1 1.1]);
    yticklabels({' ' '0' '0.5' '1' ' '});

    subplot(5,2,5)
    plot(bde(:,1),bde(:,6))
    title('PGF2\alpha');
    xlim([0 xend])
    ylim([-0.1 1.1])
    yticks([-0.1 0 0.5 1 1.1]);
    yticklabels({' ' '0' '0.5' '1' ' '});

    subplot(5,2,6)
    plot(bde(:,1),bde(:,7))
    title('IOF');
    xlim([0 xend])
    ylim([-0.1 1.1])
    yticks([-0.1 0 0.5 1 1.1]);
    yticklabels({' ' '0' '0.5' '1' ' '});

    subplot(5,2,7)
    plot(bde(:,1),bde(:,8))
    title('FSH');
    xlim([0 xend])
    ylim([-0.1 1.1])
    yticks([-0.1 0 0.5 1 1.1]);
    yticklabels({' ' '0' '0.5' '1' ' '});

    subplot(5,2,8)
    plot(bde(:,1),bde(:,9))
    title('Foll');
    xlim([0 xend])
    ylim([-0.1 1.1])
    yticks([-0.1 0 0.5 1 1.1]);
    yticklabels({' ' '0' '0.5' '1' ' '});

    subplot(5,2,9)
    plot(bde(:,1),bde(:,10))
    title('E2');
    xlim([0 xend])
    ylim([-0.1 1.1])
    yticks([-0.1 0 0.5 1 1.1]);
    yticklabels({' ' '0' '0.5' '1' ' '});

    subplot(5,2,10)
    plot(bde(:,1),bde(:,11))
    title('Inh');
    xlim([0 xend])
    ylim([-0.1 1.1])
    yticks([-0.1 0 0.5 1 1.1]);
    yticklabels({' ' '0' '0.5' '1' ' '});

    
elseif pgfadmin==1
        
    bde=solve_bde_pgfad(delay,initialvalues,time_end, n, equations);
          
    figure;
    sgtitle('Figure 5');
    
    subplot(5,2,1)
    hold on
    plot(bde(:,1),bde(:,2))
    plot(bde(:,1),bde(:,6), '--','color',[255/255 153/255 153/255]);
    hold off    
    xlim([0 xend])
    ylim([-0.1 1.1])
    yticks([-0.1 0 0.5 1 1.1]);
    yticklabels({' ' '0' '0.5' '1' ' '});
    title('GnRH');

    subplot(5,2,2)
    hold on
    plot(bde(:,1),bde(:,3))
    plot(bde(:,1),bde(:,6), '--','color',[255/255 153/255 153/255]);
    hold off  
    title('LH');
    xlim([0 xend])
    ylim([-0.1 1.1])
    yticks([-0.1 0 0.5 1 1.1]);
    yticklabels({' ' '0' '0.5' '1' ' '});

    subplot(5,2,3)
    hold on
    plot(bde(:,1),bde(:,4))
    plot(bde(:,1),bde(:,6), '--','color',[255/255 153/255 153/255]);
    hold off
    title('CL');
    xlim([0 xend])
    ylim([-0.1 1.1])
    yticks([-0.1 0 0.5 1 1.1]);
    yticklabels({' ' '0' '0.5' '1' ' '});

    subplot(5,2,4)
    hold on
    plot(bde(:,1),bde(:,5))
    plot(bde(:,1),bde(:,6), '--','color',[255/255 153/255 153/255]);
    hold off
    title('P4');
    xlim([0 xend])
    ylim([-0.1 1.1])
    yticks([-0.1 0 0.5 1 1.1]);
    yticklabels({' ' '0' '0.5' '1' ' '});

    subplot(5,2,5)
    hold on
    plot(bde(:,1),bde(:,6))
    plot(bde(:,1),bde(:,6), '--','color',[255/255 153/255 153/255]);
    hold off  
    title('PGF2\alpha');
    xlim([0 xend])
    ylim([-0.1 1.1])
    yticks([-0.1 0 0.5 1 1.1]);
    yticklabels({' ' '0' '0.5' '1' ' '});

    subplot(5,2,6)
    hold on
    plot(bde(:,1),bde(:,7))
    plot(bde(:,1),bde(:,6), '--','color',[255/255 153/255 153/255]);
    hold off  
    title('IOF');
    xlim([0 xend])
    ylim([-0.1 1.1])
    yticks([-0.1 0 0.5 1 1.1]);
    yticklabels({' ' '0' '0.5' '1' ' '});

    
    subplot(5,2,7)
    hold on
    plot(bde(:,1),bde(:,8))
    plot(bde(:,1),bde(:,6), '--','color',[255/255 153/255 153/255]);
    hold off  
    title('FSH');
    xlim([0 xend])
    ylim([-0.1 1.1])
    yticks([-0.1 0 0.5 1 1.1]);
    yticklabels({' ' '0' '0.5' '1' ' '});

    subplot(5,2,8)
    hold on
    plot(bde(:,1),bde(:,9))
    plot(bde(:,1),bde(:,6), '--','color',[255/255 153/255 153/255]);
    hold off      
    title('Foll');
    xlim([0 xend])
    ylim([-0.1 1.1])
    yticks([-0.1 0 0.5 1 1.1]);
    yticklabels({' ' '0' '0.5' '1' ' '});

    subplot(5,2,9)
    hold on
    plot(bde(:,1),bde(:,10))
    plot(bde(:,1),bde(:,6), '--','color',[255/255 153/255 153/255]);
    hold off  
    title('E2');
    xlim([0 xend])
    ylim([-0.1 1.1])
    yticks([-0.1 0 0.5 1 1.1]);
    yticklabels({' ' '0' '0.5' '1' ' '});

    subplot(5,2,10)
    hold on
    plot(bde(:,1),bde(:,11))
    plot(bde(:,1),bde(:,6), '--','color',[255/255 153/255 153/255]);
    hold off  
    title('Inh');
    xlim([0 xend])
    ylim([-0.1 1.1])
    yticks([-0.1 0 0.5 1 1.1]);
    yticklabels({' ' '0' '0.5' '1' ' '});
      
end
