# Supplementary material for: Modelling Oscillatory Patterns in the Bovine Estrous Cycle with Boolean Delay Equations
Source: Bull Math Biol. 2021 Nov 2;83(12):121. doi: 10.1007/s11538-021-00942-z (PMC8563642; doi:10.1007/s11538-021-00942-z)
Supplement: Supplementary file 6 — Supplementary material 6 (txt 3 KB) [file 11538_2021_942_MOESM6_ESM.txt]

function bde=solve_bde(delay,initialvalues,time_end, n, equations)
% 
% Modelling oscillatory patterns in the bovine estrous cycle with Boolean Delay Equations, Bulletin of Mathematical Biology
% Mascha Berg, Julia Ploentzke, Heike Siebert, Susanna Roeblitz
% Zuse Institute Berlin. Germany, berg@zib.de


% input:
% delay: n*n-matrix with delays, scaled such that the largest delay=1. 
% components which do not influence each other have delay =0

% initialvalues: 
% matrix with n+1 columns
% first column contains the times in the initial period at which the bde system switches, last entry must
% be <1
% columns 2:(n+1) contain the values of the species at the jumping points
% note that the values are input after the jump, i.e. when the switching has already happened

% time_end: bde is solved until t=time_end

% n: number of species

% equations: n logical functions 

% expand output for better plots? -> set ex=1, otherwise ex=0
ex=1;


%tolerance for comparison of time values
tol=0.0000001;

delvec=[];

for i=1:n*n
    if delay(i)~=0
        delvec=[delvec;delay(i)];
    end
end

[~,~,delvec]=find(delay);
den=zeros(length(delvec),1);

for i=1:length(delvec)
    [~,den(i)]=numden(sym(delvec(i)));
end

lcmenum=double(1/lcm(sym(den)));
grid=1;
initialgrid=initialvalues(:,1);

for t_st=initialvalues(:,1)'
    t_temp=t_st+lcmenum;
    grid_temp=[];
    while t_temp<time_end 
        if t_temp>initialvalues(end,1)
            grid_temp=[grid_temp, t_temp];
        else 
            initialgrid=[initialgrid;t_temp];
        end
        t_temp=t_temp+lcmenum;
    end
    grid=[grid,grid_temp];
end

grid=uniquetol(grid,tol);

for t_st=initialvalues(:,1)'
    t_temp=t_st-lcmenum;
    while t_temp>0
        initialgrid=union(t_temp,initialgrid);
        t_temp=t_temp-lcmenum;
    end
end
    
initialgrid=uniquetol(initialgrid,tol);
bde=initialvalues(1,:); 

for i=2:length(initialgrid)
    a=find(abs(initialgrid(i)-initialvalues(:,1))<tol);
    if not(isempty(a))
        bde=[bde;initialvalues(a,:)];
    else
        bde=[bde;[initialgrid(i),bde(end,2:end)]];
    end
end

bde_final=initialvalues;

for i=1:n
    sch=[];
    for j=2:length(initialvalues(:,1))
        if initialvalues(j,i+1)~=initialvalues(j-1,i+1)
            sch=[sch,initialvalues(j,1)];
        end
    end
    switchtimes{i}=sch;
end

for i=1:length(grid)
    ti=grid(i);
    bde=[bde; ti, bde(end,2:end)];
    for j=1:n
        time_minus_delay=ti-delay(j,:);
        for k=1:n
            sw=switchtimes{k};
            time_minus_delay(k);
            tt=abs(sw-time_minus_delay(k))<tol;
            if any(tt) || ti==1
                x_prev=zeros(n,1);
                for l=1:n
                    if delay(j,l)~=0
                        inde=find(abs(time_minus_delay(l)-bde(:,1))<tol);
                        x_prev(l)=bde(inde(1),l+1);
                    else 
                        x_prev(l)=bde(end,l+1);
                    end
                end                
                xnewj=equations(j).fun(x_prev(:));
                bde(end,j+1)=xnewj;
                for u=1:n
                    if  isempty(switchtimes{u})
                        if bde(end,u+1)~=bde(end-1,u+1)
                        switchtimes{u}=[switchtimes{u},ti];
                        end
                    else
                        if switchtimes{u}(end)~=ti & bde(end,u+1)~=bde(end-1,u+1)
                        switchtimes{u}=[switchtimes{u},ti];
                        end
                    end
                end
            end
        end
    end
    
     if any(bde_final(end,2:end)~=bde(end,2:end))
         bde_final=[bde_final;bde(end,:)];
     end
end

bde=bde_final;

if ex==1
   bde_exp=bde(1,:);
   for m=2:length(bde(:,1))
       bde_exp=[bde_exp; bde_exp(end,:)];
       bde_exp(end,1)=bde(m,1)-tol;
       bde_exp=[bde_exp; bde(m,:)];
   end 
   bde=bde_exp;
end
